# Supplementary material for: Comprehensive evaluation of the prediction of fetal growth restriction using the ratio of fetal cerebellar transverse diameter to abdominal circumference combined with uterine artery blood flow parameters
Source: Front Pediatr. 2025 Jul 23;13:1633122. doi: 10.3389/fped.2025.1633122 (PMC12325180; doi:10.3389/fped.2025.1633122)
Supplement: Supplementary file 1 [file Datasheet1.xlsx]

## Sheet: 非FGR组
No	年龄（岁）	BMI（kg/m2）	孕周 （周）	孕次（0-首次 1-多次）	产次（0-首次 1-多次）	TCD/AC	HC/AC	UtA-PI	UtA-RI	UtA-S/D	MCA-PI	MCA-RI	MCA-S/D	TNF-α（pg/mL）	中性粒细胞（×10^9/L）	白细胞（×10^9/L）	APTT（s）	D-dimer（mg/L）	CRP（mg/L）	IGF-1 (ng/mL)	PlGF (pg/mL)	VEGF (pg/mL)	AFP（ng/mL）	β-hCG（U/L）	uE3（ng/mL）	早产（例）	新生儿体质量	羊水指数	1min Apgar评分（分）
1	29.04	28.95	38.01	0	0	1.91	1.12	2.23	0.69	1.09	2.25	0.75	3.25	1.75	1.49	7.77	37.7	0.57	6.56	169.59	145.03	84.55	47.94	4.64	1.93	0	3.01	13.44	9.12
2	27.61	22.98	35.89	1	0	2.56	1.07	1.95	0.46	2.62	1.8	0.78	3	1.74	2.35	9.79	34.62	0.42	5.79	112.42	134.99	125.62	45.71	7.53	1.55	0	4.03	10.59	9.86
3	28.74	25.92	37.69	1	0	1.42	1.1	1.8	0.84	1.53	1.27	0.36	4.03	1.9	2.45	8.59	39.49	0.45	2.62	131.99	124.06	92.07	49.07	3.93	1.29	0	3.38	12.67	10.04
4	28.96	22.97	37.47	0	0	1.9	1.12	1.64	0.85	3.03	1.58	0.71	5.38	2.39	1.76	7.83	45.59	0.41	5.65	154.06	70.75	85.44	46.36	3.99	1.7	0	3.45	11.34	10.38
5	33.18	21.03	40.83	1	1	1.76	1.15	1.79	0.61	2.53	1.84	0.68	3.22	1.55	2.57	6.82	37.16	0.53	5.57	185.5	128.2	87.62	50.54	5.29	1.37	0	3.54	11.65	9.56
6	25.22	19.29	35.79	1	1	1	1.11	1.69	0.57	2.87	1.22	0.64	2.2	1.94	2.49	10.07	40.59	0.58	4.25	137.93	176.32	107.77	54.96	3.61	1.8	0	3.85	10.62	9.5
7	29.28	18.12	39.07	0	0	2.73	1.15	2.02	0.78	1.67	2.95	0.75	5.32	1.89	2.14	7.57	32.77	0.44	4.47	132.8	159.99	120.39	41.65	4.34	1.66	0	3.91	12.31	10.91
8	29.05	27.47	35.14	0	0	2.41	1.16	1.45	0.4	2.73	1.78	0.67	1.39	2.63	3.47	9.37	34.7	0.45	3.32	145.66	99.36	104.68	43.91	3.95	1.48	0	3.69	10.86	9.51
9	31.71	19.4	35.82	0	0	1.78	1.18	1.8	0.13	1.59	1.13	0.21	2.55	1.25	0.26	7.21	31.19	0.49	5.93	178.07	130.47	134.86	46.52	4.22	2.03	0	4.14	13.38	9.87
10	34.35	23.1	40.55	0	0	2.6	1.1	1.4	0.59	3.54	1.53	0.9	3.15	1.62	2.05	6.45	38.2	0.41	5.37	161.29	90.76	145.58	37.04	4.59	1.38	0	3.89	16.96	10.58
11	27.39	26.09	39.46	0	0	1.59	1.11	1.65	0.75	2.98	1.45	0.78	2.9	1.77	2.23	9.2	28.95	0.3	5.62	137.06	125.65	132.42	55.44	3.5	1.57	0	3.3	14.52	10.54
12	23.59	22.85	37.27	1	1	1.97	1.17	1.86	0.63	2.41	1.03	0.84	1.76	1.03	1.41	9.56	28	0.47	6.44	161.53	108.63	88.87	48.32	5.94	1.36	0	3.57	11.2	10.26
13	28.73	34.05	35.88	0	1	1.84	1.15	1.78	0.69	2.2	1.95	1.1	1.9	1.61	1.86	6.72	40.52	0.6	7.54	133.38	125.22	123.26	50.92	3.67	1.89	0	4.02	12.88	8.76
14	28.07	23.67	39.24	1	0	2.11	1.15	1.68	0.77	1.15	2.83	0.81	4.99	2.15	1.62	9.03	42.78	0.41	3.55	127.12	88.3	106.11	44.44	4.16	1.48	0	3.65	14.28	10.1
15	22.79	26.99	37.74	1	1	2.49	1.14	2	0.82	3.1	2.28	0.82	3.58	1.62	1.81	8.44	28.73	0.31	3.93	83.39	114.91	90.87	47.29	3.12	1.75	0	3.24	10.09	10.03
16	30.32	22.18	35.83	1	1	1.68	1.12	1.83	0.91	2.19	0.08	0.61	3.01	1.92	0.29	8.62	31.78	0.33	4.44	145.13	116.7	74.34	47.97	6.88	0.99	0	3.53	11.97	10.17
17	31.27	25.77	33.57	0	0	2.39	1.13	1.45	1.05	2.83	1.68	0.77	4.25	1.88	1.76	6.37	42.05	0.49	3.88	201.33	161.67	161.83	46.52	3.7	1.22	0	3.47	14.38	8.92
18	34.69	25.77	40.01	0	0	0.89	1.19	1.71	0.81	2.23	2.73	0.93	3.22	2.27	2.46	6.51	31.02	0.43	4.4	201.29	181.17	89.93	45.02	4.72	1.36	0	4.26	12.06	10.69
19	33.76	21.95	32.26	0	1	2.4	1.16	1.79	0.24	2.51	1.69	0.98	3.52	1.56	1.85	7.81	42.02	0.27	2.09	173.55	120.7	106.49	43.04	4.01	1.71	0	3.26	11.95	8.88
20	26.38	22.23	34.41	1	1	1.78	1.05	1.52	0.78	1.96	0.81	0.72	2.72	2	1.6	5.3	32.73	0.49	4.84	185.55	149.89	97.03	45.36	3.86	1.8	0	3.99	10.92	10.37
21	28.52	25.27	37.73	1	1	2.24	1.07	1.78	0.87	2.53	1.67	0.79	4.19	1.91	1.68	7.98	34.17	0.42	2.82	164.13	185.94	127.32	43.83	3.35	0.81	0	3.83	12.76	9.39
22	34.4	23.91	41.1	1	0	1.99	1.2	1.59	0.64	2.37	1.25	0.66	4.33	2.42	2.5	7.39	33.94	0.55	4.22	118.95	138.48	119.48	48.26	4.65	1.8	0	3.3	16.61	9.99
23	33.35	23.61	35.79	0	1	1.52	1.14	1.31	1.41	3.28	1.82	0.96	4.72	1.87	1.99	6.75	28.65	0.48	3.79	160.84	93.04	97.58	38.4	5.34	1.16	0	3.96	14.43	9.87
24	26.36	22.05	38.45	0	1	1.31	1.11	1.47	0.78	1.88	2.95	0.76	3.39	2.04	1.73	2.6	27.55	0.61	3	119.66	156.19	80.49	49.35	2.85	1.62	0	3.54	10.06	9.93
25	27.96	27.3	34.49	1	0	2.24	1.11	1.78	0.68	2.72	2.6	0.87	3.27	1.2	1.79	9.77	38.55	0.08	6.02	166.08	176.18	110.42	53.09	5.05	2.07	0	3.69	9.85	9.19
26	32.4	21.65	36.53	1	0	1.72	1.11	2.19	1.07	1.7	1.93	1.13	3.71	2.22	1.25	8.3	34.72	0.67	3.85	112.93	111.94	151.47	44.03	5.8	1.52	0	3.91	11.05	10.26
27	27.95	30.13	37.41	1	1	1.88	1.16	1.64	0.66	3.04	1.69	0.41	3.92	2.45	3.4	6.15	36.23	0.58	4.32	161.07	108.84	149.61	48.4	6.65	1.8	0	3.78	9.16	9.49
28	28.18	27.11	36.81	1	1	1.82	1.15	1.2	0.28	3.2	1.59	0.71	2.77	2.36	3.43	9.45	45.77	0.63	6.26	152.34	116.52	112.11	42.76	6.21	1.68	0	3.94	12.2	9.98
29	24.94	21.02	36.78	1	0	2.23	1.09	2.09	0.9	2.16	2.01	1.09	3.27	1.38	2.1	8.01	41.26	0.67	3.99	232.44	150.38	104.22	41.02	4.66	1.35	0	3.62	12.12	10.45
30	30.85	20.48	34.38	1	0	1.74	1.17	1.29	1.14	3.01	2.46	0.94	3.77	1.89	1.35	6.82	34.05	0.48	6.32	115.04	118.87	114.95	42.9	5.46	1.88	0	3.4	11.2	10.26
31	21.53	27.47	38.3	1	0	1.28	1.1	1.83	0.62	2.31	1.54	1.06	3.31	2.84	1.41	6.84	40.89	0.41	5.09	220.9	162.83	123.47	49.87	4.24	1.11	0	3.84	13.9	10.25
32	31.13	22.44	33.4	0	1	1.86	1.12	1.74	0.97	2.71	1.78	0.84	3.67	2.69	1.61	4.72	37.24	0.36	4.31	223.14	146.98	129.27	54.77	5.4	2.05	0	4.03	9.88	10.3
33	27.18	21.34	37.41	0	0	2.77	1.15	1.57	0.98	3.31	1.79	0.77	2.06	2.45	1.59	9.38	38.81	0.63	4.11	183.03	125.23	130.34	46.79	3.43	1.13	0	3.6	11.69	10.55
34	29.91	22.15	37.35	0	0	1.82	1.09	1.5	0.87	2.31	1.87	0.81	3.37	1.45	2.02	5.81	39.11	0.28	4.34	142.73	151.49	118.04	51.1	2.72	1.4	0	4.02	11.55	9.84
35	30.07	20.65	38.81	0	1	2.25	1.1	1.84	0.19	2.53	1.79	0.33	4.27	2.46	1.6	7.91	35.06	0.71	6	179.12	128.25	123.89	50.15	5.36	1.34	0	3.21	11.38	10.03
36	24.75	24.9	39.61	0	0	2.55	1.16	1.71	0.51	2.1	1.66	0.3	2.27	1.15	1.72	7.72	27.64	0.7	3.16	182.27	175.68	99.04	51.76	4.8	1.5	0	3.71	12.99	10.02
37	29.11	21.38	34.21	0	0	2.48	1.13	1.8	0.64	1.81	1.46	1.08	2.89	1.86	1.86	8.22	40.99	0.51	7.14	154.88	156.37	157.25	53.3	3.93	1.66	0	3.15	13.44	9.26
38	33.71	26.04	35.91	1	1	2.19	1.16	1.69	0.52	1.48	1.95	0.96	3.5	1.75	1.85	6.72	44.43	0.61	6.6	135.32	121.43	112.75	43.77	2.28	1.22	0	3.21	11.68	10.07
39	22.1	21.81	36.17	1	0	2.51	1.2	1.51	0.53	2.02	0.91	1.03	2.83	1.6	1.17	7.56	37.92	0.56	5.58	166.14	165.55	77.37	48.16	4.97	1.52	0	3.99	10.45	10.18
40	28.46	23.13	37.99	1	1	1.96	1.11	1.64	1.03	2.72	1.69	0.56	3.96	1.93	2.42	4.3	30.96	0.43	4.75	121.44	129.75	82.31	49.92	2.94	1.93	0	3.95	10.64	10.04
41	32.04	26.83	36.03	0	0	1.4	1.09	1.7	0.69	3.12	2.83	0.82	3.65	2.59	2.34	9.48	36.07	0.54	5.34	160.88	108.03	146.3	47.3	5.87	1.78	0	3.08	13.6	9.68
42	28.31	23.67	34.41	0	0	1.6	1.08	1.47	0.53	2.7	1.56	0.82	2.07	1.31	2.38	5.31	33.99	0.3	5.68	107.17	101.59	108.55	43.4	4.47	1.54	0	3.32	9.99	9.71
43	25.71	22.86	37.98	0	0	2.42	1.2	1.92	0.42	2.28	1.81	0.82	5.49	1.15	2.31	9.71	33.96	0.71	6.12	124.25	82.6	91.29	48.95	4.82	1.58	0	3.79	11.96	9.63
44	24.98	22.52	36.26	1	0	1.73	1.2	1.76	0.8	2.58	1.8	0.78	3.08	1.86	1.04	9.14	35.23	0.58	4.89	224.6	127.53	98.99	51.59	5.84	1.88	0	3.61	13.94	10.5
45	30.07	24.94	37.1	1	0	1.88	1.15	1.25	0.6	2.16	1.89	0.53	2.15	0.92	3.26	9.49	34.75	0.46	7.45	105.03	155.76	98.64	44.13	4.51	1.49	0	2.95	11.34	10.23
46	28.54	21.72	34.37	0	0	2.45	1.14	1.63	0.64	3.37	2.35	1.03	3.94	1.32	2.42	8.16	28.88	0.31	4.69	163.91	129.04	77.48	44.88	6.48	1.23	0	3.85	10.94	9.19
47	27.07	21.85	38.3	1	0	1.78	1.15	1.55	0.93	2.01	1.98	0.58	3.71	1.93	1.91	7.89	28.84	0.35	4.96	120.31	129.52	110.08	51.98	3.57	1.72	0	4.04	13.68	9.44
48	30.82	21.23	36.76	1	0	1.53	1.12	1.76	0.86	2.24	2.12	0.77	2.9	2.09	2.01	7	36.72	0.88	6.38	155.21	184.97	93.47	50.05	4.88	1.76	0	3.54	11.83	9.18
49	31.37	24.77	33.68	1	1	2.55	1.17	1.69	0.58	1.25	2.31	0.79	3.7	1.99	1.66	7.19	29	0.27	5.14	136.64	93.06	115.03	55.32	2.6	1.46	0	3.94	12.27	10.44
50	28.97	18.46	36.09	1	1	1.77	1.13	1.74	1.2	3.24	1.2	0.82	3.71	2.91	2.5	7.02	35.03	0.26	6.58	208.98	142.73	66.29	41.26	5.9	1.47	0	3.48	11.96	9.47
51	25.91	26.31	38.58	1	0	1.91	1.15	1.73	0.31	2.29	1.49	0.79	2.42	1.5	2.44	9.8	36.66	0.42	5.45	201.18	95.5	128.94	49.84	1.63	1.8	0	3.92	15.62	9.5
52	29.83	27.67	38.83	1	0	2.31	1.22	1.8	0.51	2.96	2.48	0.69	3.32	1.84	0.92	6.02	43.64	0.58	4.01	109.34	136.16	145.67	49.33	5.37	1.89	0	3.47	14.75	9.56
53	23.51	30.54	35.8	0	0	1.82	1.19	1.68	1.08	1.52	1.42	0.55	4.07	1.45	1.67	7.9	35.47	0.57	5.14	155.45	125.89	152.22	54.63	4.79	1.55	0	3.34	12.38	10.05
54	26.68	16.86	34.06	0	1	2.34	1.13	1.85	0.55	1.42	2.73	0.65	3.75	3.16	3.76	5.94	35.77	0.24	5.2	194.14	137.24	110.3	48.39	2.6	1.82	0	3.7	11.83	9.36
55	28.39	24.44	38.72	1	0	1.65	1.1	1.62	1.01	2.83	1.28	0.96	3.08	3.06	3.08	8.83	30.85	0.46	5.8	155.13	118.65	107.61	50.17	4.68	1.12	0	3.34	11.35	10.01
56	26.03	24.58	35.94	1	0	2.11	1.09	1.65	0.85	1.79	1.43	1.23	2.05	2.56	1.77	8.44	46.3	0.56	6.24	213.16	154.94	116.33	54.27	4.89	1.34	0	3.74	11.16	9.8
57	28.83	26.44	37.88	0	0	1.82	1.19	1.78	0.46	2.03	1.89	0.81	4.4	2.23	1.23	6.89	35.14	0.54	5.49	162.07	135.4	123.02	54.99	4.6	2.15	0	3.78	8.47	9.89
58	29.26	23.27	38.79	0	0	1.95	1.17	1.43	0.85	3.31	1.49	0.82	4.12	1.76	1.61	6.79	35.2	0.39	4.77	163.67	110.55	93.05	48.5	4.52	2.11	0	4.02	15.34	10.24
59	30.58	29.55	39.69	1	1	1.16	1.11	1.9	0.29	1.95	1.19	0.59	5.44	2.19	2.64	5.92	34.46	0.47	4.49	218.38	126.94	118.62	50.64	6.73	1.7	0	3.56	11.49	9.27
60	27.71	22.29	37.05	0	0	2.37	1.14	1.67	0.97	2.29	1.09	1.2	3.52	1.53	1.83	7.35	33.2	0.62	5.89	205.37	144.52	104.99	49.73	3.21	1.26	0	4.05	12.6	9.42
61	29.9	28.47	36.98	1	0	2.23	1.13	1.95	0.89	3.96	1.43	0.74	4.58	2.66	2.09	5.52	40.07	0.43	4.8	129.09	157	94.83	41.69	5.18	1.25	0	3.22	13.19	9.22
62	28.41	29.33	39.96	1	1	1.06	1.09	1.64	0.78	2.64	1.42	0.79	3.52	2.38	0.83	5.12	32.59	0.53	2.37	128.39	110.03	132.38	48.51	1.6	1.14	0	3.84	13.11	9.47
63	28.62	25.29	38.27	1	1	1.56	1.12	2.08	0.84	2.46	2.32	1.16	3.68	2.16	2.75	8.53	31.77	0.5	6.34	174.58	128.63	104.1	55.58	3.18	1.38	0	3.95	13.23	9.81
64	29.83	22.95	37.54	1	0	1.29	1.07	1.15	0.54	2.94	1.68	0.59	2.01	2.24	0.96	8.24	38.61	0.8	2.83	182.66	100.29	67.5	49.16	4.17	1.64	0	3.8	13.85	10.53
65	31.62	20.44	39.49	1	0	1.92	1.09	1.92	0.88	0.54	1.9	1.36	3.86	1.58	2.56	8.95	35.88	0.28	5.56	128.87	106.29	102.86	50.32	3.94	1.22	0	3.71	7.33	9.39
66	28.19	23.24	31.22	1	1	2.68	1.12	1.85	0.45	2.62	1.81	0.56	4.17	1.38	2.99	9.76	34.03	0.55	5.74	183.01	98.26	133.99	45.51	5.28	1.49	0	3.68	12.03	9.34
67	25.09	20.51	37.38	0	1	2.16	1.16	1.82	0.93	2.85	1.41	1.04	4.27	2.14	0.55	6.25	30.72	0.23	5.57	172.78	161.51	127.12	54.41	2.52	1.12	1	3.11	14.71	10.43
68	27.49	24.09	35.75	1	0	2.16	1.08	1.71	0.63	2.17	2.22	0.5	4.69	1.48	2.45	7.91	30.69	0.24	3.85	147.66	111.67	114.77	44.92	6	1.69	0	4.12	13.3	10.29
69	31.61	22.01	40.62	1	1	1.75	1.08	1.76	0.71	1.62	2.3	1.1	1.62	1.64	1.05	5.18	37.53	0.61	4.15	91.39	149.67	116.07	45.78	3.96	1.32	0	3.45	13.56	9.98
70	29.48	22.85	37.81	0	0	1.85	1.12	1.87	0.15	2.63	1.25	0.87	3.93	1.86	3.7	8.25	36.29	0.56	5.48	166.52	139.87	101.36	52.58	5.63	1.76	0	3.53	13.8	10.11
71	30.42	20.58	37.85	0	0	1.68	1.16	1.98	0.68	2.19	1.65	0.75	3.96	1.67	2.15	4.82	36.14	0.42	6.85	215.35	165.76	127.79	46.88	3.63	0.87	0	3.87	11.37	10.34
72	28.15	24.38	38.23	0	1	1.77	1.16	1.96	1.04	2.4	1.23	0.77	2.99	2.29	2.57	9.44	36.83	0.36	3.92	144.74	148.05	116.02	41.18	4.37	1.34	0	4.28	6.72	10.11
73	25.16	18.4	37.78	0	0	2.19	1.16	1.49	0.45	2.27	2.14	1.03	3.42	1.89	3.2	7.54	30.65	0.42	5.67	201.02	222.55	110.91	54.18	3.73	1.54	0	3.61	15.83	10.51
74	30.64	24.57	36.44	0	0	1.66	1.15	1.47	0.49	2.58	2.4	0.97	4.48	1.97	3.08	8.39	39.14	0.41	4.88	130.16	163.51	106.16	47.89	3.88	0.38	0	3.63	12.29	9.77
75	23.22	26.1	39.95	0	1	1.36	1.15	1.76	0.42	1.85	2.76	0.53	2.95	1.17	2.79	6.75	32.96	0.53	4.38	177.32	141.51	90.29	49.65	4.01	1.91	0	3.48	11.96	9.76
76	30.96	23.8	32.06	1	1	1.77	1.08	1.95	0.82	3.22	2.53	0.59	4.85	1.92	1.15	6.92	29.79	0.14	6.48	151.14	148.41	93.69	50.32	2.79	1.65	0	3.52	12.9	9.49
77	28.93	28.2	38.06	0	1	1.36	1.15	1.65	0.53	1.66	1.93	0.89	3.86	1.66	1.09	6.27	36.17	0.36	6.97	119.92	137.27	131.04	54.31	5.63	1.52	0	4.09	12.42	10.39
78	27.35	26.73	36.42	1	0	1.94	1.1	2.06	0.37	2.59	1.05	1	2.7	2.01	3.37	9.61	29.24	0.42	4.7	165.61	118.78	115.58	49.25	5.24	1.32	0	4.04	7.71	9.34
79	28.13	23.45	36.23	1	0	1.31	1.12	1.74	1.23	2.97	1.32	0.98	2.52	1.35	1.58	7.73	30.99	0.55	5.05	123.78	143.55	84.76	50.64	4.62	1.58	0	3.31	11.68	9.8
80	32	27.09	37.37	0	1	2.18	1.13	1.81	0.6	2.45	1.92	0.92	3.99	1.78	2.45	5.62	40.48	0.74	5.41	99.36	133.83	170.61	51.43	4.86	1.42	0	3.65	12.3	10
81	27.77	21.91	35.68	1	1	1.9	1.13	1.99	0.4	2.79	2.54	0.96	2.96	2.87	2.41	6	35.32	0.64	5.93	97.79	112.59	163.63	50.22	5.09	1.75	0	3.62	14.21	9.23
82	24.95	20.5	35.16	0	1	1.17	1.07	2.02	0.52	2.51	2.45	0.47	5.39	2.2	1.9	7.37	37.88	0.53	5.92	89.75	188.82	128.4	53.87	4.45	1.4	0	3.76	12.97	9.78
83	26.03	25.94	40.23	1	0	1.62	1.15	1.7	1.33	1.91	1.93	0.83	2.98	1.23	2.21	5.88	26.38	0.55	3.61	158.68	174.31	129.89	51.09	4.6	1.46	0	3.61	10.63	10.39
84	26.23	22.51	34.97	0	0	1.69	1.14	1.82	0.73	2.68	0.87	0.49	2.95	2.75	1.48	7.08	36.64	0.63	4.33	162.3	134.86	72.2	46.25	5.39	1.43	0	4.22	13.28	10.05
85	28.91	30.46	36.07	0	1	2.1	1.22	1.8	1.12	2.26	1.15	0.7	2.32	2.14	2.4	7.68	35.53	0.54	5.57	200.66	143.72	106.65	44.14	4.83	1.44	0	3.29	11.06	9.38
86	26.04	23.64	34.74	1	0	1.47	1.13	1.8	0.92	1.17	2.84	0.48	4.06	1.65	2.66	7.06	33.08	0.31	5.5	125.52	189.07	133.1	46.17	3.93	1.48	0	3.53	13.39	9.97
87	35.35	21.55	38.12	1	1	2.41	1.16	1.71	0.57	2.28	1.52	0.59	4.3	2.32	1.92	7.7	32.96	0.31	4.48	154.27	110.36	110.74	48.42	3.25	1.16	0	3.97	14.35	9.73
88	26.78	23.84	39.55	0	0	1.97	1.08	1.35	0.89	2.61	0.91	0.89	4.08	1.9	3.02	6.97	39.62	0.04	1.94	186.55	110.27	120.32	44.88	3.76	1.31	0	3.32	9.51	10.01
89	29.35	16.39	36.24	0	1	2.84	1.21	1.52	0.71	3.17	1.94	0.99	3.81	1.17	1.53	6.14	36.77	0.53	1.91	164.75	144.7	106.91	38.87	5.58	1.63	0	3.83	13.4	10.53
90	31.53	25.38	39.09	1	0	1.86	1.17	1.96	0.69	3.35	2.09	0.53	1.49	1.67	3.1	7.03	32.04	0.6	5.09	180.23	101.74	108.66	47.4	4.35	1.91	0	3.64	10.98	10.3
91	32.12	25.12	36.01	1	0	1.56	1.09	1.98	0.91	3.14	1.09	0.88	2.8	2.54	0.64	8.33	30.45	0.28	7.59	165.3	114.39	96.74	50.37	5.09	1.64	0	3.75	10.58	10.22
92	28.83	23.58	38.14	1	0	1.74	1.11	1.82	0.71	1.94	2.06	0.83	4.7	1.86	2.07	7.96	33.67	0.34	1.58	114.44	111.95	91.94	51.98	2.95	1.87	0	3.55	13.48	9.41
93	28.38	25.27	35.66	0	0	1.59	1.12	1.85	0.57	2.17	1.15	0.6	2.07	1.94	1.56	6.55	38.66	0.6	4.95	115.78	152.24	98.81	49.95	4.25	1.33	0	3.91	11.6	10.54
94	30.34	26.66	34.5	1	1	1.38	1.18	1.49	0.53	2.46	1.91	0.6	1.49	2.64	3.07	7.36	29.36	0.69	6.26	91.39	83.1	122.13	48.77	3.57	1.49	0	3.57	12.3	10.15
95	27.06	27.91	36.98	1	1	2.47	1.11	1.49	0.48	2.27	0.61	1.16	2.94	2.16	2.25	7.65	39.19	0.69	4.19	181.15	162.68	144.89	43.48	4.79	1.4	0	3.5	11.32	10.56
96	35.69	26.39	38.51	0	0	1.64	1.09	1.74	0.44	2.18	1.9	0.7	3.8	1.85	1.61	8.12	32.64	0.25	3.97	251.35	152.42	107.78	40.51	4.62	1.49	0	3.05	12.83	10.01
97	28.51	24.61	35.99	0	0	1.77	1.06	2.02	0.96	2.58	1.24	0.66	2.54	2.13	2.13	5.76	34.88	0.58	4.73	132.76	128.52	108.28	51.48	4.37	1.25	0	3.18	7.69	9.52
98	28.28	20.5	35.71	0	0	1.66	1.16	1.58	0.96	2.23	1.7	0.55	3.32	1.59	3.71	5.92	32.58	0.57	4.82	182.36	162.84	151.45	49.41	4.03	1.23	0	3.71	14.36	10.19
99	32.09	22.6	35.54	0	0	1.76	1.14	1.76	0.61	3.12	1.76	0.82	3.57	1.13	3.36	5.45	30.64	0.6	3.82	204.15	123.07	174.34	51.16	4.57	1.15	0	3.95	12.85	10.74
100	37	22.56	34.76	0	0	1.4	1.17	1.52	0.59	3.12	1.91	0.84	4.77	1.63	2.11	7.65	24.61	0.38	5.49	124.62	130.12	104.02	48.08	5.28	1.54	0	3.51	13.43	10.22
101	30.6	21.33	34.18	1	1	1.35	1.13	1.79	0.69	1.5	0.66	0.79	3.09	0.53	1.6	6.9	35.56	0.61	5.08	159.77	144.36	127.59	46	4.18	1.31	1	3.74	10.4	9.34
102	26.52	24.54	37.5	0	1	1.83	1.14	1.6	0.95	2.99	1.3	0.83	3.1	2.7	2.39	7.82	26.04	0.42	6.98	163.99	97.71	114.8	45.17	3.9	1.73	0	3.85	13.66	10.48
103	33.3	23.79	36.22	1	0	3.04	1.19	1.37	0.87	2.67	1.29	1.15	3.29	2.29	2.57	6.54	29.38	0.47	4.41	132.63	164.12	96.68	49.8	4.03	1.18	0	3.74	15.02	9.88
104	23.7	25.84	34.78	1	1	2.36	1.06	1.43	0.72	2.06	1.71	0.96	3.16	2.3	1.78	6.11	25.78	0.55	5.31	161.68	127.98	141.45	48.53	6.62	1.7	0	3.63	15.49	9.84
105	27.44	16.02	37.09	1	1	2.28	1.2	1.94	0.33	0.7	2.08	0.82	2.86	2.83	3.24	7.11	32.54	0.47	5.51	189.21	119.99	95.22	48.95	5.8	1.35	0	3.83	11.25	10.18
106	33.84	25.81	37.66	0	0	2.08	1.12	1.78	0.97	2.51	0.54	0.77	2.96	1.44	1.94	9.95	23.82	0.44	5.54	126.7	186.28	87.02	46.95	6.12	1.48	0	3.86	14.05	10.76
107	28.03	22.43	32.49	0	0	2.08	1.11	1.98	0.76	2.47	1.82	0.61	3.9	2.35	2.52	5.7	34.39	0.7	5.17	190.14	140.1	116.83	51.51	4.34	1.58	0	3.83	13.24	10.21
108	31.17	22.52	38.08	0	1	0.79	1.11	1.65	0.52	2.11	1.88	1.04	4.95	1.8	2.94	6.3	44.49	0.56	3.09	203.04	180.13	126.04	53.35	2.88	1.53	0	3.64	9.41	10.36
109	30.58	23.98	38.19	1	1	1.94	1.06	1.91	0.92	1.61	1.54	1.17	3.21	2	2.27	6.16	38.68	0.58	3.61	209.16	178.83	89.73	41.24	5.24	1.5	0	3.7	13.63	9.76
110	26.99	20.3	37.79	1	1	1.37	1.09	2.02	1	2.71	1.93	1.08	2.76	1.23	0.86	4.82	38.21	0.48	3.82	203.45	161.13	98.41	47.34	3.95	1.61	0	3.94	11.88	10.29
111	28.44	24.95	36.49	1	0	1.41	1.11	1.86	0.81	3.3	1.95	0.61	3.34	2.14	2	8.12	45.81	0.37	4.9	185.88	150.64	144.74	56.01	4.99	1.72	0	3.81	13.94	10.01
112	30.2	23.99	38.12	0	1	2.31	1.19	1.94	0.93	1.83	1.46	0.79	4.08	1.79	2.3	6.37	37.03	0.28	5.08	172.25	186.28	117.34	52.59	4.29	1.86	0	3.38	9.49	10.22
113	29.28	18.65	35.68	0	1	1.47	1.05	1.75	0.82	1.49	1.17	0.91	4.01	2.5	1.47	7.14	40.09	0.22	3.24	111.15	146.97	122.36	50.28	3.76	1.7	0	3.64	10.95	10.49
114	24.73	30.63	34.5	1	0	1.84	1.1	2.06	0.92	2.42	1.97	1.16	4.03	1.92	1.98	5.53	39.09	0.19	4.42	160.04	99.89	87.75	52.32	5.14	1.44	0	3.93	8.2	9.58
115	30.39	23.41	37.7	1	0	2.35	1.03	1.5	1.07	2.36	1.96	0.43	2.63	2.19	1.21	5.69	37.87	0.5	5.82	158.85	110.72	59.02	48.17	3.84	2.14	0	3.81	14.54	9.34
116	36.23	19.32	35.61	1	1	1.5	1.13	1.53	0.77	2.79	1.6	0.74	3.84	2.63	3.24	8.8	36.21	0.57	7.29	147.94	123.91	107.39	48.23	4.61	1.66	0	3.88	14.2	9.8
117	22.65	18.88	36.19	1	1	1.89	1.08	1.73	0.74	3.39	2.04	0.77	3.51	1.84	0.99	5.86	38.21	0.54	5.01	169.66	165.74	93.74	51.88	5.11	1.66	0	3.52	13.81	9.99
118	34.87	23.48	36.85	1	0	1.39	1.16	1.83	0.82	3.74	2.27	1.16	3.38	2.46	1.19	9.17	34.36	0.45	6.1	158.62	154.65	80.66	41.59	3.44	1.61	0	3.94	12.61	10.34
119	26.78	21.34	36.05	1	0	1.31	1.17	1.16	0.51	2.62	1.94	0.48	3.8	1.07	1.92	5.62	28.64	0.51	5.73	161.31	131.61	118.73	53.01	3.78	1.48	0	3.57	11.91	10.35
120	23.21	23.2	37.43	1	0	2.12	1.17	1.77	1	0.69	1.66	0.68	1.65	1.44	2.25	4.9	33.56	0.79	4.43	128.32	96.67	123.91	48.64	5.65	2.02	0	3.5	10.22	9.89
121	28.06	19.93	40.74	0	1	1.71	1.2	1.85	1.02	1.36	1.42	0.79	3.54	2.15	2.11	9.04	31.77	0.5	3.8	129.96	98.49	104.12	49.32	6.37	1.36	0	4.11	12.09	10.46
122	29.73	27.15	40.43	0	0	1.67	1.12	1.92	1.06	1.99	1.02	1.07	4.97	2.01	2.49	6.8	43.92	0.31	6.29	116.06	123.16	92.73	49.28	5.47	1.32	0	3.84	13.97	9.75
123	23.6	26.91	34.91	0	0	1.64	1.16	1.37	0.69	2.57	2.49	0.43	2.76	2.16	2.33	8.93	40.04	0.56	7.01	189.81	175.28	143.83	40.24	3.92	1.82	0	3.17	14.51	10.05
124	30.77	21.96	33.63	0	1	1.6	1.08	1.54	0.39	2.86	1.44	0.74	3.8	2.52	1.87	7.66	39.72	0.85	4.44	203.89	164.3	129.69	47.33	5.99	1.11	0	3.6	11.74	9.94
125	29.53	20.66	37.2	0	0	1.21	1.23	2.22	1.08	1.8	2.01	1.08	3.01	1.18	1.54	5.37	24.69	0.21	6.4	121.02	128.38	98.75	49.14	3.85	1.24	0	3.48	9.64	10
126	20.6	29.26	37.29	0	0	1.77	1.1	1.61	0.99	2.93	0.42	0.7	2.6	1.37	2.25	9.97	37.5	0.62	6.01	135.89	117.87	136.44	48.15	4.28	1.53	0	3.77	12.45	10.4
127	25.09	25.52	37.21	1	1	2.18	1.07	2.12	0.91	2.74	1.06	0.73	3.37	1.41	3.02	9.89	38.51	0.53	6.67	191.6	129.31	124.71	54.76	5.31	1.83	0	3.42	15.8	9.57
128	25.62	26.24	34.83	1	0	1.47	1.12	1.68	0.7	2.97	2.19	0.85	3.73	1.94	0.57	7.66	32.6	0.58	3.84	129.17	122.83	101.61	51.54	5.2	1.29	0	3.58	10.46	10.32
129	29.59	23.63	34.69	1	1	1.98	1.16	1.76	1.22	2.26	0.51	0.51	5.3	2.14	0.87	7.18	35.42	0.35	5.27	144.95	122.8	101.48	50.87	2.25	1.63	0	3.55	14.24	10.35
130	27.2	21.79	36.85	0	0	2.68	1.16	1.88	0.71	2.42	2.27	0.79	3.85	2.4	2.88	8.11	43.33	0.77	3.97	187.29	187.8	104.13	52.48	5.8	2.01	0	3.74	10.33	9.41
131	25.99	22.36	39.76	0	0	1.53	1.06	1.83	0.8	3.44	1.47	1.03	2.96	2.81	1.12	6.6	31.32	0.46	4.03	137.43	61.16	123.49	49.6	4.95	1.25	0	3.88	11.82	9.85
132	32.87	26.08	37.57	0	0	1.38	1.15	1.46	0.73	2.44	2.31	0.7	2.78	2.47	2.17	10.61	41.43	0.6	4.8	140.55	162.56	142.34	47.88	4.39	1.41	0	4.28	12.79	9.97
133	29.25	23.11	38.49	1	0	1.06	1.12	1.65	0.72	3.51	1.38	0.5	4.84	1.86	2.97	9.35	38.45	0.42	6.93	123.83	146.3	162.36	50.17	2.48	1.47	0	3.88	11.61	10.42
134	31.24	25.46	36	1	0	2.47	1.15	1.96	0.97	2.82	1.75	0.84	5.03	1.91	1.43	7.97	34.8	0.54	2.21	194.06	185.62	110.13	52.3	3.93	1.41	0	3.36	10.27	9.02
135	26.2	20.59	41.58	0	0	1.92	1.14	1.86	0.72	3.62	1.4	0.72	4.78	2.31	3.13	4.89	32.06	0.65	4.28	146.98	139.5	76.44	48.82	3.39	1.41	0	4.18	11.93	9.46
136	25.76	26.67	35.36	1	0	2.07	1.16	1.58	0.9	2.36	1.4	0.96	3.23	2.14	2.22	8.55	25.02	0.46	5.94	184.45	119.47	87.8	52.2	5.47	1.33	0	4.27	7.33	9.91
137	26.52	25.05	38.88	1	0	1.88	1.12	1.55	0.49	1.9	1.74	0.91	3.34	2.9	2.18	6.65	27.2	0.28	6.02	110.38	89.96	122.42	49.6	4.93	1.55	0	4.08	14.35	9.89
138	26.45	17.02	38.76	1	1	2.25	1.12	1.62	1.09	2.72	1.86	0.58	5.43	2.69	3.21	8.02	32.69	0.22	5.26	203.26	103.13	99.7	55.61	4.57	1.47	0	4.06	11.27	10.06
139	30.22	24.64	35.86	1	1	1.88	1.07	1.77	0.85	3.2	1.04	0.64	2.03	1.24	2.78	5.63	35.67	0.46	6.02	187.04	178.3	100.11	45.43	5.91	1.43	0	3.69	10.87	10.43
140	31.47	16.24	35.72	1	0	1.73	1.18	1.87	0.45	3.34	2.22	1	1.96	1.09	1.76	5.79	35.24	0.25	5.95	170.8	128.34	112.72	55.02	3.67	1.85	0	4.18	11.7	10.02
141	27.48	22.74	38.44	1	0	1.95	1.06	1.58	0.56	3.6	2.54	0.8	3.05	1.96	3.75	11.62	35.91	0.54	2.14	146.72	133.89	136.12	55.51	5.99	1.41	0	3.33	9.9	10.43
142	27.63	22.61	35.27	0	0	2.27	1.12	1.76	0.38	2.56	2.33	0.7	2.08	1.5	2.67	7.72	38.59	0.48	3.92	128.81	101.99	135.48	48.78	5.89	1.48	0	3.28	11.04	10.12
143	24.65	24.85	39.61	0	1	2.31	1.14	1.59	0.64	2.28	2.2	1.02	3.57	1.87	2.04	7.96	35.6	0.53	6.23	126.99	157.12	90.16	48.07	4.65	2.08	0	4.47	12.41	9.88
144	25.96	30.98	33.69	1	0	2.15	1.07	1.85	0.49	3.83	2.43	1	4.67	1.59	3.33	6.83	46.01	0.62	5	151.31	171.16	115.36	61.77	4.4	1.31	0	4.24	10.19	9.86
145	23.59	22.11	34.74	1	0	1.25	1.12	1.49	1.03	2.43	1.96	0.71	3.42	2.44	2.36	6.89	36.6	0.53	3.66	184.77	163	112.16	46.66	6.15	1.26	0	3.22	11.21	10.84
146	25.95	18.12	37.69	0	0	2.27	1.13	2.03	0.41	3.04	2.75	0.86	4.45	1.95	2.68	9.53	42.12	0.47	2.4	190.88	123.87	109.11	43.31	4.23	2.5	0	3.55	9.24	9.96
147	32.24	21.22	36.11	0	0	1.77	1.11	1.88	1.25	2.78	2.28	0.92	4.42	1.81	0.61	6.23	36.16	0.33	5.17	144.03	129.63	71.29	45.55	5.34	1.22	0	3.33	13.69	9.71
148	25.99	20.92	35.76	1	1	1.67	1.18	1.65	0.67	2.63	2.45	0.37	1.92	2.18	2.12	7.78	33.3	0.44	4.27	152.74	144.29	129.95	47.87	3.26	0.99	0	3.53	12.68	9.23
149	28.35	19.14	37.77	0	0	3.13	1.14	1.42	0.85	3.04	2.88	0.71	2.16	1.55	2.29	8.09	29.11	0.38	5.11	104.48	142.02	129.66	47.73	5.33	1.37	0	4.24	11.25	10.19
150	25.54	24.8	37.15	1	0	2.07	1.06	1.4	0.56	3.02	1.52	0.93	3.38	2.17	1.98	9.34	33.57	0.54	3.25	203.72	127.93	79.13	43.44	5.65	1.55	0	3.64	11.51	9.88
151	29.82	19.84	37.56	1	1	1.59	1.13	1.66	0.77	3.03	1.56	0.69	4.08	1.67	1.77	7.98	34.43	0.47	4.3	175.37	165.75	116.61	43.41	5.03	1.39	0	3.92	9.42	10.35
152	28.83	27.76	35.72	1	1	1.6	1.11	1.43	1.04	1.63	1.44	0.9	3.05	2.3	2.07	10.6	37.85	0.23	5.58	171.25	121.45	88.09	52.25	3.97	1.81	0	3.18	13.37	10.02
153	26.49	18.89	36.31	1	0	1.95	1.12	1.52	0.79	1.7	1.57	0.55	2.66	1.71	3.05	7.19	26.87	0.22	4.37	216.43	133.62	122.45	48.3	5.05	1.64	0	3	11.36	9.64
154	28.46	25.97	37.81	1	0	1.3	1.13	1.66	0.76	2.94	1.69	0.72	3.38	1.84	1.63	8.21	37.68	0.25	3.95	170.95	113.64	124.89	56.29	3.44	1.59	0	4.04	13.44	8.81
155	28.2	24.91	35.69	1	1	2.13	1.12	1.5	0.77	2.23	1.96	0.89	2.13	1.33	0.64	7.49	36.31	0.43	5.64	141	91.63	94.46	48.63	6.81	1.75	0	3.35	11.87	9.74
156	25.72	26.55	40.73	0	1	1.9	1.16	1.48	0.66	2.93	2.25	0.23	3.73	1.26	1.12	8.09	39.35	0.35	7.11	185.37	132.95	84.98	46.94	4.98	1.29	0	4.26	9.76	9.43

## Sheet: FGR组
No	年龄（岁）	BMI（kg/m2）	孕周 （周）	孕次（0-首次 1-多次）	产次（0-首次 1-多次）	TCD/AC	HC/AC	UtA-PI	UtA-RI	UtA-S/D	MCA-PI	MCA-RI	MCA-S/D	TNF-α（pg/mL）	中性粒细胞（×10^9/L）	白细胞（×10^9/L）	APTT（s）	D-dimer（mg/L）	CRP（mg/L）	IGF-1 (ng/mL)	PlGF (pg/mL)	VEGF (pg/mL)	AFP（ng/mL）	β-hCG（U/L）	uE3（ng/mL）	早产（例）	新生儿体质量	羊水指数	1min Apgar评分（分）
1	31.49	26.74	38.96	0	1	1.07	1.04	1.81	0.96	3.27	2.08	0.77	1.42	1.29	3.06	8.03	33.51	0.38	3.44	154.13	108.26	80.61	49.12	6.24	1.48	0	2.02	13.41	11.01
2	29.45	21.44	32.71	1	1	1.25	1.09	1.48	0.29	2.96	1.59	0.79	4.32	1.23	2.26	7.04	37.88	0.68	5.8	89.13	141.78	78.08	56.02	4.45	1.99	0	2.12	14.05	7.68
3	30.59	23.3	35.28	0	0	1.49	1.13	2.12	1.12	3.61	1.79	0.76	2.43	1.53	2.88	9.22	33.62	0.46	6.8	163.78	149.32	84.99	50.32	7.31	1.27	1	2.12	9.53	8.65
4	28.25	23.95	35.67	1	0	1.48	1.05	1.78	0.99	3.88	0.84	0.58	3.07	1.97	2.71	6.55	43.49	0.39	5.54	136.96	143.77	104.85	54.75	5.82	1.04	1	2	11.07	7.32
5	25.72	27.64	32.13	1	0	2.29	1.09	1.39	0.71	3.74	1.57	0.92	3.5	2.78	2.22	4.3	33.8	0.72	5.95	105.14	138.77	85.92	45.9	3.77	0.61	0	2.23	8.78	10.23
6	28.74	21.13	36.2	1	1	1.24	1.02	1.65	0.35	2.97	0.96	0.78	4.43	2.31	3.02	6.28	38.53	0.7	2.39	122.86	128.78	83.58	52.19	7.7	1.34	0	2.08	13.3	8.75
7	29.53	28.22	36.56	0	1	1.66	1.1	1.62	1.1	2.88	1.4	0.9	3.39	2.5	1.45	7.85	36.56	0.59	4.42	129.34	116.13	98.24	54.17	6.53	1.54	1	2.22	10.48	11.27
8	29.07	26.83	35.57	1	1	2.15	1.18	1.64	0.63	1.96	1.49	0.73	2.57	1.49	1.6	6.93	36.67	0.59	6.08	136.94	133.4	99.24	51.74	6.6	0.5	0	2.01	14.58	8.68
9	21.42	20.78	39.53	1	1	1.18	1.09	1.84	1	3	1.93	0.7	4.06	2.3	2.51	7.13	35.51	0.49	4.89	106.53	108.95	95.12	60.31	5.92	1.16	0	2.08	10.9	7.66
10	26.18	21.43	37.74	1	0	1.91	1.12	1.48	1.2	2.99	1.58	0.81	3.27	2.24	2.72	7.37	33.93	0.56	6.18	118.49	106.5	106.78	43.32	2.75	0.77	0	1.77	10.05	9.76
11	32.41	25.32	40.16	1	0	1.75	1.15	1.88	0.86	3.45	0.97	0.85	3	2.2	2.29	8.09	34.21	0.52	5	127.28	97.05	96.98	55.5	4.56	1.73	0	2.14	11.68	7.9
12	30.82	22.45	34.92	0	0	1.65	1.04	2.54	0.98	3.09	1.54	0.74	1.96	1.57	3	6.42	37.82	0.87	6.62	57.98	111.01	65.9	64.47	9.44	2.29	0	1.81	7.09	8.56
13	31.6	27.86	35.48	0	0	1.59	0.99	2.08	1.34	3.06	1.18	0.78	4.67	1.65	2.67	7.78	34.82	0.39	6.62	158.11	122.47	114.69	52.93	5.86	1.03	0	2.05	11.22	9.17
14	29.74	25.14	33.79	0	1	0.66	1.12	1.79	0.11	2.86	1.52	0.8	3.71	2.49	2	4.66	36.43	0.43	4.8	109.32	85.5	78.78	49.95	5.55	0.27	1	2.1	9.47	8.25
15	31.15	21.88	39.85	1	0	2.85	1.06	1.53	1	2.39	1.68	0.71	2.23	1.67	0.49	4.86	37.73	0.5	4.48	132.54	127.25	57.81	55.71	6.64	0.9	0	1.82	10.43	10.19
16	22.48	26.03	36.64	1	1	1.35	1.11	1.69	0.47	2.9	1.45	0.75	2.8	1.49	2.13	7.43	36.42	0.41	3.98	131.95	113.09	71.71	56.89	4.12	1.31	0	2.41	8.6	8.8
17	24.21	24.53	38.13	1	0	2.25	1.11	2.07	1.36	2.45	2.84	0.6	2.48	1.58	2.37	4.77	28.12	0.46	6.34	172.76	113.14	93.9	66.81	8.05	0.76	0	1.96	12.41	8.69
18	30.3	25.88	36.93	0	0	1.58	1.11	1.19	1.06	3.89	1.98	0.84	3.69	2.65	0.82	8.16	36.55	0.75	6.16	47.72	147.14	90.01	67.19	5.14	1.64	0	2.15	10.94	8.95
19	30.4	23.09	39.45	0	0	2.22	0.96	1.89	0.58	3	1.44	0.77	2.76	3.2	1.71	6.16	32.1	0.36	4.17	156.2	79.73	105.46	54.05	4.98	1.66	0	2.17	13.74	9.49
20	24.45	18.69	37.6	1	0	1.93	1.09	1.8	1.29	4.78	1.55	0.72	3.41	2.77	3.89	7.12	44.72	0.24	3.49	71.53	75.28	95.78	57.78	4.53	1.05	0	1.69	13.78	9
21	24.71	22.27	36.48	1	1	1.83	1.11	2.49	0.69	3.78	1.39	0.6	3.59	0.72	1.79	6.64	29.96	0.42	5.64	145.95	134.54	56.09	53.58	8.15	0.55	0	2.39	8.53	9.22
22	31.54	22.91	36.66	0	1	1.97	1.04	1.57	1.2	1.65	1.33	0.82	2.9	2.11	2.16	10.59	35.46	0.53	4.39	143.21	161.9	107.57	53.52	6.09	1.33	0	2.56	13.09	9.62
23	33.74	14.62	40.69	1	0	1.78	1.08	1.71	0.69	2.57	2.06	0.89	2.85	1.65	1.35	5.53	35.86	0.64	5.93	153.47	163.4	65.79	53.52	5.86	0.83	0	1.95	11.08	8.21
24	34.44	20.34	36.96	1	1	1.04	1.13	2.01	1.19	3.01	2.02	0.56	3.88	2.99	3.44	7.43	36.28	0.5	4.8	137.75	93.41	90.87	54.9	4.25	0.48	0	2.01	11.57	8.63
25	23.1	18.46	39.82	1	1	1.51	1.09	2.48	0.83	2.98	1.51	0.86	2.19	1.56	2.2	7.03	37.36	0.5	4.13	124.45	88.21	109.94	58.34	7.52	1.46	0	2	13.65	9.72
26	26.37	26.01	38.11	0	0	1.71	1.09	1.64	0.96	2.51	1.13	0.71	4.87	2.82	2.38	7.74	37.53	0.59	4.83	151.89	106.2	101.97	48.53	7.12	1.8	0	1.97	13.14	8.89
27	33.12	28.36	41.43	0	1	0.83	1.08	1.53	0.87	2.64	2.43	0.64	2.62	2.48	1.62	6.5	37.38	0.56	4.57	200.18	81.44	73.73	50.6	6.51	0.81	0	1.81	10.99	9.65
28	24.89	26.16	35.94	0	0	1.99	1.15	1.91	1.76	2.88	0.7	0.74	3.75	1.99	3.44	11.13	36.61	0.37	3.78	135.56	117.55	73.72	63.97	7.26	1.08	0	1.96	10.74	8.94
29	29.84	23.94	37.05	1	0	1.58	1.06	1.85	0.53	2.79	1.88	0.82	4.39	2.67	3.56	8.55	38.2	0.49	5.15	140.99	157.43	101.87	58.66	4.97	1.43	0	2.09	8.16	8.74
30	29.47	25.71	34.99	1	0	2.12	1.01	2.2	0.12	2.21	2.05	0.67	2.11	2.63	2.04	8.64	35.26	0.49	5.98	100.42	128.47	105.07	56.96	9.07	1.16	0	2.32	10.45	10.22
31	33.23	26.02	36.08	0	1	1.37	1.06	1.54	1.17	2.83	1.7	0.75	2.01	1.88	2.2	8.51	34.82	0.7	5.72	126.53	129.11	103.24	52.35	7.39	1.7	1	2.3	10.17	9.44
32	26.45	27.1	30.76	1	0	1.64	1.11	1.98	0.76	3.13	1.43	0.81	3.08	2.08	2.2	6.26	38.79	0.44	6.11	117.79	112.9	92.56	56.58	3.27	1.59	0	2.18	8.4	13.1
33	31.38	21.47	36.36	1	0	2.54	1.03	2.12	0.47	1.98	1.5	0.85	3.39	2.83	2.15	9.51	37.1	0.38	3.71	144.29	122.94	79.21	58.03	9.09	1.25	0	2	12.13	9.56
34	25.87	28.17	35.86	0	1	1.68	1.08	1.92	1.6	2.65	1.46	0.71	2.32	0.9	2.26	8.19	32.96	0.56	5.48	124.99	92.16	131.05	44.83	5.23	0.81	0	2.09	9.85	9.43
35	27.79	25.55	39.96	1	0	1.7	1.1	2.41	0.81	2.34	1.97	0.51	3.1	1.79	2.29	9.48	34.45	0.43	6.45	107.41	66.33	97.86	60.56	3.31	1.41	0	2.13	11.21	11.38
36	27.06	26.28	34.14	1	0	1.73	1.09	2.14	0.37	2.41	1.1	0.62	2.04	2.14	3.7	9.4	38.39	0.32	5.36	128.62	128.32	102.4	65.05	4.45	0.66	0	2.12	11.2	8.11
37	28.45	20.95	36.19	1	0	1.96	1.08	1.81	0.77	3.08	1.22	0.69	4.42	1.94	2.53	6.26	40.25	0.35	4.74	154.94	81.06	83.1	60.11	5.47	0.3	0	1.63	11.4	7.1
38	28.49	28.82	36.53	1	0	1.34	1.1	2.26	0.54	2.49	1.7	0.74	2.63	1.64	1.21	3.86	31.95	0.48	6.82	135.52	94.21	75.99	66.67	4.97	0.59	1	1.88	10.05	6.93
39	28.63	23.27	33.09	0	1	1.47	1.06	1.53	0.88	2.87	1.26	0.66	3.85	1.74	2.01	7.54	34.1	0.54	5.95	74.73	103.74	98.67	57.63	5.09	1.87	0	2	9.27	10.45
40	29.32	27.82	36.23	0	0	1.89	1.15	2.1	0.6	2.92	1.37	0.7	1.75	1.72	2.49	7.99	34.72	0.52	3.66	136.88	115.34	101.61	57.73	4.19	0.9	0	1.56	10.5	6.38
41	30.94	23.64	35.92	0	0	1.41	1.06	1.66	0.94	4.08	1.97	0.86	2.36	1.9	0.9	8.87	30.29	0.4	5.02	138.64	116.39	99.5	57.4	5.84	0.46	0	2.17	10.14	10.3
42	23.48	27.46	39.75	1	0	0.88	1.1	2.04	0.99	3.37	1.72	0.83	4.32	2.54	0.97	8.57	27.78	0.66	3.26	138.84	140.01	97.39	53.57	5.32	1.01	0	2.31	9.55	8.65
43	25.53	21.04	40.78	0	1	1.33	1.21	1.98	0.9	3.14	1.79	0.81	2.81	2.11	0.62	11.16	38.16	0.29	3.3	161.77	92.93	93.36	71.8	4.09	1.89	0	2.22	10.24	10.33
44	22.06	27.64	37.28	1	1	1.53	1.1	2.01	1.25	2.97	1.71	0.79	4.2	2.16	0.8	6.49	26.48	0.54	5.91	133.64	77.41	117.05	51.6	6.28	1.65	0	1.78	9.46	10.23
45	28.96	20.9	34.86	1	0	1.54	1.11	1.84	0.94	3.09	1.54	0.89	1.91	0.74	0.65	6.93	32.74	0.47	6.16	132.85	139.9	94.68	60.77	7.86	0.73	1	2.01	9.11	8.93
46	25.95	18.37	38.75	0	0	2.41	1.18	2.04	0.57	3.05	2.19	0.63	2.99	1.82	1.91	8.3	33.92	0.81	4.44	183.5	121.12	76.58	55.1	3.93	1.33	0	1.82	10.74	7.81
47	25.21	24.44	36.63	1	1	0.92	1.1	2.4	0.65	2.47	1.13	0.6	3.02	1.97	2.22	8.51	33.19	0.49	5.38	97.81	135.1	113.95	59.67	4.67	1.42	0	2.03	12.94	9.89
48	23.95	24	36.04	0	0	1.41	1.06	2.01	1.11	2.62	1.65	0.74	2.34	3.2	1.44	5.34	37.25	0.4	3.48	97.15	98.48	74.7	48.53	5.85	0.83	1	1.99	10.55	9.92
49	24.9	17.55	37.83	1	1	1.96	1.11	1.6	1.24	3.59	1.69	0.61	3.82	2.03	2.47	8.05	34.64	0.39	2.52	109.48	111.21	74.09	52.55	5.91	0.91	0	2.57	10.17	11.24
50	28.35	19.78	37.96	0	0	1.7	1.05	2	1.03	3.24	1.48	0.71	2.32	2.02	2.15	5.04	35.66	0.55	4.98	162.47	106.63	98.47	50.49	5.65	1.34	0	2.21	11.7	9.22
51	32.17	18.64	34.93	0	0	2.53	1.05	1.74	1.02	3.02	1.31	0.75	4.32	1.81	3.03	8.07	32.85	0.31	4.08	134.38	113.57	62.01	62.2	7.51	1.01	0	1.88	11.6	7.83
52	28.44	22.44	39.01	0	0	1.85	1.07	2.08	1.23	2.57	1.56	0.69	3.04	2.71	0.53	8.88	31.37	0.3	5.17	133.94	98.96	99.01	58.62	3.35	1.07	0	2.64	11.84	6.26
53	29.99	20	38.35	1	0	1.61	1.04	2.11	0.72	1.5	1.88	0.36	3.73	1.54	0.39	9.34	43.54	0.66	4.5	129.56	52.68	150.84	51.03	5.06	0.57	0	1.78	8.55	8.95
54	28.61	21.34	38.14	1	1	1.81	1.06	2.36	1.02	2.6	1	0.72	2.87	1.97	2.42	7.62	30.81	0.7	7.53	122.78	133.52	97.2	58.57	5.02	1.49	0	2.31	11.85	10.81
55	31.46	25.3	38.78	1	0	2.05	1.16	2.54	0.43	2.39	1.23	0.79	2.91	1.95	2.39	7.51	36.04	0.62	6.15	124.88	105.98	62.68	41.1	6.04	1.64	1	1.79	11.64	8.42
56	27.77	22.1	36.81	1	1	1.91	1.09	1.99	1.29	3.32	0.84	0.6	2.73	2.4	1.75	10.26	32.85	0.69	3.22	179.32	124.21	90.33	56.37	6.66	0.49	0	1.67	13.1	9.1
57	30.58	26.08	34.43	1	1	1.49	1.07	2.2	1.19	4.18	1.28	0.8	2.98	1.46	4.47	8.54	39.91	0.47	5.35	140.44	114.09	68.78	50.46	8.6	1.98	0	1.82	9.46	7.44
58	26.02	22.67	36.55	0	0	1.94	1.05	2.17	1.26	3.42	1.29	0.68	2.93	1.87	3.01	8.09	30.12	0.32	4.47	138.35	141.02	95.67	71.49	4.43	0.94	0	1.56	10.42	10.93
59	30.61	15.93	36.69	1	0	1.79	1.15	2.14	0.64	2.72	1.46	0.68	1.08	1.51	2.75	7.39	30.33	0.72	6.6	112.76	88.76	94.85	67.24	5.62	1.34	0	2.03	11.95	8.21
60	25.97	24.39	36.48	1	1	1.08	1.08	2.23	0.94	2.27	1.53	0.69	2.63	1.28	3.38	8.87	34.61	0.34	2.77	95.8	102.02	49.17	62.66	7.12	1.48	0	2.1	14.1	8.44
61	26.38	26.33	34.32	0	0	2.03	1.13	1.53	0.7	2.94	1.54	0.74	4.09	1.98	2.04	6.47	35.17	0.55	5.88	150.86	129.77	76.69	57.03	4.34	2.31	0	2.29	12.13	11.06
62	25.96	18.52	39.56	1	1	1.7	1.1	1.92	0.69	2.48	1.25	0.62	3.57	2.03	2.93	8.92	32.47	0.49	3.02	141.07	91.34	70.85	55.19	6.42	1.05	0	2.19	9.66	9.3
63	27.4	20.37	37.91	1	0	1.55	1.19	1.61	0.54	3.19	1.82	0.71	2.51	2.33	2.67	6.05	39.84	0.36	3.8	149.33	141.5	100.7	48.79	7.41	1.64	1	1.7	10.84	9.26
64	23.75	18.46	37.38	0	1	1.87	1.14	1.21	0.42	2.68	1.59	0.64	2.45	2.41	1.22	7.94	37.6	0.66	6.54	81.16	126.62	100.61	54.78	4.95	1.2	1	2.3	10.66	9.77
65	32.82	24.7	35.9	0	0	1.88	1.13	2.21	0.57	2.15	1.16	0.78	3.41	1.63	2.12	9.3	37.12	0.04	5.28	143.8	64.11	99.73	69.05	2.79	1.05	0	2.32	11.99	9.26
66	29.31	23.55	36.21	1	0	1.46	1.17	1.95	0.75	3	1.76	0.85	3.7	2.36	1.81	9.23	35.09	0.54	5.66	113.73	90.92	142.3	48.46	6.08	1.81	1	1.99	11.16	8.78
67	27.99	22.71	39.94	0	0	1.18	1.08	1.91	0.52	1.51	1.65	0.72	2.16	1.38	1.73	5.09	33.31	0.42	5.42	115.26	140.92	118.42	66.93	5.84	1.17	0	2.37	11.61	8.72
68	30.35	30.64	37.14	1	0	2.19	1	1.99	1.29	2.81	1.6	0.81	3.45	1.75	2.11	7.17	36.02	0.83	4.9	172.79	113.36	105.99	60.01	8.78	1.11	0	2.49	12.28	8.05
69	20.21	24.23	38.96	1	0	1.68	1.06	2.26	0.45	3.78	1.6	0.79	4.66	2.38	1.64	7.25	40	0.47	7.5	142.35	133.44	94.01	59.88	6.34	0.5	0	1.96	12.4	10.47
70	28.9	17.26	32.3	0	1	1.89	1.02	1.74	1.07	2.68	1.03	0.45	1.42	2.52	1.61	4.32	35.48	0.55	6.76	123.06	82.99	88.26	39.59	2.63	0.74	0	2.14	12.43	9.1
71	27.65	27.03	38.51	0	0	2.47	1.19	1.85	1.23	2.5	1.45	0.89	4.03	1.28	1.41	8.3	31.09	0.55	6.46	150.97	122.97	89.34	60.3	2.53	1.13	0	2.17	12.52	8.99
72	29.48	26.03	36.53	0	1	2.55	1.12	1.96	0.93	2.4	1.62	0.69	3.32	2.08	3.29	9.58	41.19	0.05	5.5	124.36	90.89	67.43	59.24	4.84	0.89	0	1.76	11.56	9.8
73	28.67	19.54	36.79	1	1	1.64	1.13	1.96	0.36	4.04	1.97	0.81	3.11	2.82	2.84	6.37	26.26	0.45	5.9	156.97	104.51	113.83	58.7	3.14	1.27	0	1.74	10.7	7.55
74	25.11	20.17	38.42	0	0	1.15	1.14	1.66	0.93	2.76	1.56	0.61	4.15	2.06	1.05	8.98	37.87	0.33	7.28	145.71	150.63	102.27	51.99	6.91	0.56	0	2.43	12.49	9.87
75	28.06	24.14	34.74	0	0	1.68	1.09	1.82	1.19	2.86	1.54	0.63	3.67	1.57	1.9	7.06	39.02	0.47	5.76	207.6	107.57	68.95	57.93	4.68	0.67	0	2.12	9.42	7.41
76	35.4	26.15	36.17	0	1	1.89	1.06	1.65	0.56	2.89	1.62	0.74	3.75	1.97	2.19	7.15	31.36	0.81	5.48	140.52	79.45	132.11	51.82	6.8	1.04	0	2.37	7.28	8.42
77	26.15	26.52	33.53	1	1	1.84	1.05	1.38	1.06	3.93	0.49	0.78	2.71	1.57	2.63	7.07	32.18	0.43	3.07	135.55	120.14	111	49	5.46	0.87	0	2.22	9.87	7.52
78	28.78	22.21	36.14	0	0	2.02	1.1	1.91	0.4	2.74	1.02	0.6	1.7	1.25	1.16	8.97	35.92	0.35	2.46	85.94	140.73	79.53	51.76	5.7	1.36	0	2.1	11.09	6.66
79	25.33	23.1	39.79	0	1	2.08	1.09	1.55	0.77	3.52	2.25	0.52	3.62	1.38	0.87	6.3	34.71	0.87	6.08	123.57	112.15	79.25	38.73	2.67	1.5	0	2.06	11.94	10.15
80	26.38	27.32	37.35	0	1	2.61	1.15	1.13	0.87	2.32	1.28	0.64	3.22	1.78	3.11	7.04	34.97	0.55	5.59	177.11	118	108.82	37.94	5.93	0.53	0	1.52	10.78	10.96
81	33.06	15.27	35.91	1	1	1.81	1.06	1.44	1.01	3.1	1.42	0.76	3.65	2.61	0.5	8.23	33.27	0.22	7.25	98.72	112	85.44	37.62	4.99	1.33	0	1.93	11.85	10.31
82	25.47	30.42	34.32	1	0	0.73	1.07	1.76	0.74	3.45	1.89	0.56	3.91	2.04	1.44	6.22	37.11	0.21	4.18	110.1	106.66	110.56	35.84	8.67	1	0	2.11	10.76	9.32
83	26.97	29.77	38.73	1	1	0.87	1.05	2.24	0.87	2.38	1.69	0.63	3.47	1.35	1.57	7.11	37	0.5	5.37	107.48	115.43	95.12	51.56	4.61	0.91	0	2	12.8	8.2
84	33.62	23.56	38.41	1	1	1.83	1.11	1.41	0.76	1.96	1.14	0.6	4.19	1.24	3.23	9.53	29.75	0.63	6	104.09	91.94	137.1	64.77	7.14	1.37	0	1.96	10.83	9.1
85	30.22	22.75	42.06	1	0	2.28	1.18	2.32	1.17	2.52	1.85	0.8	2.32	2.91	1.46	8.38	38.48	0.23	4.65	185.26	120.21	92.86	52.6	2.57	0.91	1	2.15	11.88	7.46
86	25.41	21.58	35.86	1	0	2.43	1.05	1.76	0.48	2.27	1.22	0.65	2.24	2.49	1.95	9.45	41.97	0.48	5.15	110.39	139.41	101.67	57.79	3.55	0.35	0	1.98	7.35	8.25
87	28.05	24.19	38.96	0	0	2.22	1.1	1.45	0.43	2.91	1.91	1.01	4.71	2.94	0.82	8.29	38.59	0.43	3.53	178.87	130.41	58.96	54.27	1.1	1.27	0	2.28	13.35	9.28
88	27.97	23.88	36.22	0	0	1.45	1.15	2.87	0.71	2.93	1.44	0.68	2.77	2.75	0.05	7.98	37.92	0.58	6.7	116.78	69.51	101.85	52.24	4.34	0.86	0	2.41	10.76	10.25
89	23.57	25.39	32.47	0	1	2.47	1.07	2.16	0.65	2.2	1.48	0.68	3.37	2.5	2.37	6.58	36.73	0.57	4.39	65	116.56	98.86	68.47	4.71	1.69	0	1.76	10.35	9.01
90	25.1	24.45	36.3	1	0	1.96	1.06	1.99	0.95	2.4	1.69	0.84	3.79	1.39	1.71	6.8	30.68	0.69	3.87	159.66	125.46	98.53	51.53	5.86	1	0	2.56	9.64	9.06
91	28.8	20.55	36.67	1	1	1.92	1.13	1.55	0.8	3.08	1.36	0.92	2.16	1.4	2.39	9.56	34.3	0.56	5.65	143.18	91.72	79.06	51.38	4.69	1.83	1	2.07	11.52	10.04
92	28.87	20.22	38.64	1	0	3.11	1.08	1.97	1.27	4.4	1.35	0.72	4.73	2.03	0.64	5.97	28.95	0.48	6.49	149.8	114.16	137.65	58.15	5.89	0.5	0	2.03	10.37	8.73
93	30.61	22.63	32.26	0	0	2.16	1.11	2.06	0.87	3.34	1.71	0.81	3.7	2.18	2.96	6.54	40.67	0.28	3.71	106.38	98.6	120.52	67.33	6.49	0.89	0	1.83	8.18	9.15
94	28.32	18.41	38.49	0	0	1.97	1.15	1.18	1.25	3.25	1.38	0.76	3.61	2.57	1.98	6.84	37.03	0.77	4.97	131.51	144.55	97.12	42.04	6.87	1.87	0	1.99	9.31	8.49
95	28.3	22.63	34.38	1	0	1.64	1.03	1.73	0.82	3.36	0.89	0.67	1.87	1.81	2.24	6.49	37.11	0.53	5.73	160.99	101.22	115.11	39.37	8.73	0.78	0	2.61	8.63	9.84
96	24.49	24.38	36.28	1	1	1.47	1.14	1.67	1.42	2.87	1.51	0.81	3.4	2.3	3.6	8.41	31.76	0.22	6.84	193.41	105.67	71.94	67.93	8.22	0.84	1	2.2	10.06	9.34
97	20.25	20.46	37.67	0	1	1.74	1.12	1.76	0.81	3.04	2.67	0.81	2	1.84	1.65	8.11	33.71	0.52	4.83	84.48	114.3	125.28	46.61	6.01	1.33	0	2.34	8.99	9.74
98	30.48	18.78	35.44	1	0	1.74	1.17	1.94	0.23	2.9	1.11	1.01	5.11	1.4	0.94	8.18	37.18	0.6	5.05	106.04	70.97	99.75	54.86	8.21	1.07	0	1.96	9.58	8.78
99	25.29	21.23	38.02	1	1	1.55	1.15	1.51	0.55	2.85	1.72	0.61	3.66	2.51	1.99	7.09	31.55	0.72	3.66	120.03	120	68.66	54.01	4.26	1.23	0	2.33	11.91	8.89
100	30.7	25.68	35.49	1	1	1.97	1.07	2.15	0.32	3.88	1.15	0.74	3.19	1.42	1.49	9.11	44.84	0.68	5.11	115.52	98	71.05	49.33	5.81	0.56	0	1.86	11.18	9.51
101	27.5	20.85	39.13	0	0	1.32	1.09	2.48	0.51	2.6	1.89	0.82	3.11	2.01	2.28	7.17	35.7	0.43	5.99	98.97	124.33	80.84	62.36	6.2	0.8	0	1.66	9.26	8.89
102	23.95	17.26	39.72	0	1	1.55	1.02	1.48	0.89	2.2	1.23	0.65	3.5	1.68	2.11	7.95	44.14	0.29	3.82	156.36	108.93	92.94	66.93	7.89	1.13	0	1.8	12.92	8.48
103	26.8	20.34	36.3	0	0	2.07	1.12	2.2	1.19	3.12	1.32	0.63	2.42	1.82	2.66	9.43	36.61	0.65	3.38	177.62	106.46	93.65	53.63	7.6	1.83	0	2.27	12.21	8.68
104	26.78	20.27	39.9	1	0	1.48	1.08	2.06	1.15	2.38	2.15	0.61	1.38	1.03	3.36	7.76	32.28	0.32	6.33	151.04	121.79	97.11	45.55	4.76	1.04	0	1.89	12.45	11.07
105	24.18	23.25	38.45	1	0	1.61	1.03	1.94	0.57	2.41	2.04	0.72	3.48	2.25	0.89	6.24	38.18	0.45	5.35	157.32	122.34	86.22	58.32	7.59	1.35	0	2.16	10.26	9.35
106	31.32	30.15	39.18	0	1	1.53	1.08	1.31	0.71	3.59	2.04	0.75	3.97	1.51	1.07	7.64	35.98	0.45	5.98	167.34	86.02	92.51	71.52	5.67	1.2	0	2.01	8.91	7.81
107	32.16	21.23	33.91	1	0	1.64	1.11	2.06	0.44	2.89	0.92	0.62	1.47	1.77	1.04	5.82	36.59	0.54	6.87	138.64	129.19	120	48.19	8.75	0.91	1	1.63	11.13	10.1
108	31.83	19.15	34.07	1	0	1.61	1.06	1.55	0.76	3.74	1.86	0.68	2.15	2.55	2.68	6.68	40.53	0.64	4.76	165.27	141.89	105.93	58.11	6.36	1.66	0	2.06	10.76	10.56
109	28.06	20.91	35.01	0	1	1.24	1.08	2.2	1.58	2.01	1.54	0.85	3.49	2.07	2.55	5.92	38.8	0.39	5.97	88.69	94.96	86.58	67.04	5.51	1.45	0	2	12.06	10.85
110	27.14	23.85	36.67	1	0	1.2	1.09	1.99	0.99	2.35	1.45	0.62	3.19	2.24	2.18	4.98	36.73	0.66	4.06	124.06	184.9	106.08	61.58	2.41	2.43	1	2.2	11.66	7.66
111	27.05	27.39	36.31	1	0	1.46	1.12	1.86	1.12	3.27	0.98	0.8	2.87	2.55	1.74	7.56	40.44	0.47	4.53	116.81	146.27	65.56	66.94	3.8	1.83	0	1.73	10.45	7.02
112	32.88	19.88	34.98	1	0	2.14	1.08	2.42	1.06	2.98	1.35	0.8	3.2	1.79	2.38	9.54	34.14	0.33	6.63	186.58	106.72	68.06	45.3	3.92	0.91	0	2.11	9.93	8.7
113	29.18	26.5	32.43	1	0	1.21	1.19	1.71	0.9	3.17	1.48	0.7	3.71	1.89	1.61	10.12	31.5	0.36	6.07	143.11	150.39	106.96	58.83	7.85	1.12	0	2.19	8.79	10.58
114	28.28	14.47	35.81	0	1	1.73	1.05	1.59	0.62	2.68	1.88	0.62	3.3	1.92	1.4	7.64	32.97	0.36	4.29	159.05	109.57	96.65	61.53	7.62	1.93	0	2.33	7.55	9.87
115	28.52	25.4	38.7	0	0	1.81	1.08	1.32	0.29	3.57	1.62	0.57	2.74	1.31	2.14	8.46	38.58	0.3	5.87	159.24	118.27	97.15	50.3	3.38	0.93	0	1.96	9.61	10.41
116	26.56	22.22	38.02	0	0	2.27	1.04	2.52	0.35	2.28	1.18	0.53	3.72	1.92	3.37	6.41	34.35	0.51	5.23	184.28	139.25	116.5	49.54	8.27	0.56	0	1.58	11.57	9.38
117	28.4	26.79	35.13	1	0	1.23	1.09	1.97	0.24	3.89	1.95	0.82	1.94	1.86	2.07	3.35	35.46	0.44	5.64	111.65	127.08	85.11	73.11	4.64	1.32	0	2.1	12.9	11.03
118	30.92	24.07	36.85	0	1	1.84	1.13	1.6	0.54	2.8	1.04	0.63	1.49	1.27	2.79	9.42	30.9	0.31	6.7	134.21	112.34	77.4	59.35	4.82	0.62	0	1.77	8.67	8.7
119	27.36	28.3	34.24	1	1	2.28	1.09	1.46	1.21	2.81	1.84	0.84	2.82	1.56	1.69	9.16	39.1	0.59	4.19	160.81	111.77	114.33	56.96	3.94	0.73	0	2.22	10.3	9.21
120	30.25	22.08	34.66	1	0	2.33	1.12	1.45	0.5	2.55	1.31	0.64	4.25	1.39	1.3	5.23	35.28	0.26	3.68	87.58	114.6	111.78	37.26	5.43	0.85	0	2.08	9.47	8.52
121	26.21	25.68	38.17	0	0	1.93	1.1	1.67	0.69	3.35	1.59	0.68	3.37	2.34	2.45	6.24	38.4	0.39	5.71	162.38	83.78	117.44	51.73	5.54	1.7	0	2.08	8.29	11.49
122	29.54	24.5	39.1	1	1	1.17	0.95	1.81	0.47	1.98	1.55	0.58	3.25	1.48	2	7.62	33.93	0.36	4.76	103.69	135.97	118.24	67.37	6.67	1.16	0	2.2	13.6	7.21
123	26.17	22.72	35.6	1	1	1.77	1.09	2.29	0.3	2.81	1.66	0.76	3.19	1.79	2.22	5.96	39.71	0.55	6.26	80.64	144.61	98.43	61.34	7.75	1.71	0	1.96	11.32	8.07
124	27.25	23.74	37.32	1	1	1.31	1	2.18	1.08	2.68	1.99	0.73	3.92	1.83	1.53	5.36	37.35	0.44	6.22	134.99	109.72	89.4	57.9	5.77	0.76	0	2.01	13	7.46
125	27.29	21.89	36.05	1	0	2.4	1.08	1.97	0.93	3.51	2.02	0.78	2.47	2.19	3.51	7.2	39.85	0.55	6.1	197.37	109.11	82.64	51.25	4.51	1.06	0	1.97	12.11	8.52
126	28.61	26.73	37.72	1	0	1.75	1.11	1.53	0.28	2.12	1.55	0.86	3.64	1.53	0.11	8.02	33.11	0.41	5.09	106.48	147.92	86.54	52.69	7.44	1.34	1	2.66	10.54	6.87
127	29.18	20.01	41.41	0	0	1.89	1.05	1.54	0.71	3.59	1.41	0.66	1.54	2.69	2.91	3.83	38.43	0.3	4.9	109.2	112.25	146.57	65.07	3.47	1.61	0	1.63	9.77	9.3
128	33.19	22.56	38.8	0	0	1.85	1.18	1.79	0.47	2.67	2.06	0.6	3.71	1.69	4.22	4.56	35.21	0.89	4.2	145.06	78.55	108.82	50.41	5.6	0.49	0	2.07	10.98	7.16
129	28.11	23.96	36.44	0	1	1.8	1.13	2.2	0.55	3.02	1.73	0.71	2.84	1.45	2.71	9.45	34.57	0.72	4.4	166.36	126.11	79.5	63.83	7.82	1.63	0	2.22	13.86	8.05
130	23.11	20.81	36.08	1	0	0.49	1.12	1.66	0.87	2.37	1.66	0.83	2.97	2.42	1.4	7.26	39.16	0.71	6.7	125.82	123.79	96.13	50.41	8.37	0.62	0	1.82	10.53	10.82
131	27	21.71	34.76	1	1	1.43	1.1	1.77	0.87	3.21	0.86	0.74	4.18	1.77	1.68	12.29	34.53	0.43	5.33	147.66	141.2	97.21	43.91	6.95	1.2	0	2.58	9.55	8.99
132	28.79	24.63	37.33	1	0	2.26	1.05	1.33	1.23	3.04	1.88	0.88	2.69	1.5	2.09	4.4	31.94	0.73	4.14	140.55	111.34	85.58	59.69	4.07	0.96	0	1.8	10.91	10.01
133	27.7	24.01	42.1	0	0	1.78	1.08	1.93	1.18	2.86	1.52	0.43	2.54	1.17	1.88	7.28	28.13	0.45	3.56	116.43	121.77	95.4	69.86	6.42	2.16	0	1.87	10.23	10.28
134	23.54	21.25	36.07	0	0	1.48	1.09	1.91	0.92	3.41	1.35	0.63	3.32	2.79	0.8	9.07	34.64	0.4	6.57	61.82	108.51	71.17	55.58	4.98	0.25	0	1.93	10.54	8.48
135	31.87	22.98	35.35	1	0	1.96	1.07	2.53	0.79	1.98	2.17	0.88	4.49	1.17	2.01	7.67	35.47	0.49	5.07	143.66	134.77	92.76	53.11	6.18	1.07	0	2.28	11.89	8.98
136	24.98	23.17	34.05	1	1	1.21	1.14	2.26	0.37	3.5	1.37	0.84	2.31	1.34	1.68	7.24	30.94	0.49	4.27	155.83	121.36	110.33	59.99	6.5	0.66	0	1.87	10.94	8.89
137	24.9	24.66	38.53	0	1	1.67	1.07	1.66	0.75	3.71	1.5	0.88	2.57	1.59	1.3	6.88	37.21	0.43	5.69	143.37	119.23	57.72	46.69	7.28	0.98	0	1.96	10.36	7.42
138	27.68	23.17	36.64	1	0	1.55	1.1	1.57	0.88	3	1.69	0.69	3.54	1.48	2.25	5.41	30.65	0.46	6.3	118.77	143.54	91.97	46.99	9.74	1.27	0	2.04	14.39	9.53
139	30.75	24.8	36.08	1	1	0.96	1.11	2.16	0.53	3.32	0.77	0.7	3.56	2.33	1.88	7.41	39.15	0.54	6.34	144.25	108.17	102.48	54.85	7.38	1.51	0	2.32	10.2	10.58
140	28.94	24.4	33.83	1	1	1.22	1.11	1.82	1.09	2.31	1.47	0.6	2.52	1.7	2.87	5.41	30.68	0.41	7.35	126.78	167.01	96.07	48.1	5.88	0.84	0	2.25	12.12	8.81
141	29.03	22.89	38.75	0	0	1.49	1.18	1.35	1.02	3.58	2.66	0.62	2.84	0.94	2.68	7	32.44	0.28	4.9	58.36	70.01	101.17	55.9	3.36	0.89	0	1.75	11.37	8.94
142	24.96	19.14	40.49	0	1	1.16	1.02	2.05	0.35	2.42	2	0.85	2.09	1.48	2.61	8.41	34.01	0.37	3.49	101.83	153.32	97.93	49.67	4.72	1.82	0	2.22	9.78	9.58
143	29.59	20.43	35.18	0	0	1.78	1.13	1.8	0.75	1.88	1.53	0.69	1.97	1.62	2.52	8.67	39.33	0.39	4.14	162.98	94.09	86.2	59.61	5.31	0.74	0	1.6	13.46	9.93
144	23.26	22.16	41.36	1	0	2.68	1.12	2.25	0.68	3.56	1.14	0.59	2.04	2.2	2.15	6.15	40.49	0.82	6.31	169.1	100.87	91.29	53.92	5.84	0.79	0	1.92	9.41	8.62
145	25.75	27.51	36.22	1	0	1.88	1.13	1.94	0.67	1.99	1.69	0.74	1.46	2.87	1.9	6.3	26.78	0.77	4.4	146.09	147.26	113.73	42.21	5.81	1.14	0	2.06	10.92	7.8
146	33.87	24.22	38.61	0	1	2.59	1.04	2.18	0.99	3.17	1.48	0.77	3.31	1.98	2.75	7.21	34.88	0.45	5.18	136.3	112.55	111.27	49.54	10.1	1.51	0	2.13	11.95	8.25
147	29.06	25.17	36.09	1	0	1.32	1.1	1.26	0.52	2.44	1.79	0.66	4.38	2.56	2.57	8.85	33.61	0.49	6.71	182.89	101.52	85.01	53.71	4.04	2.32	0	2.18	10.35	7.83
148	31.93	26.06	34.59	1	0	1.44	1.05	1.53	1.02	3.44	1.11	0.43	1.78	2.23	2.05	7.23	36.3	0.37	3.88	116.67	115.62	87.14	58.74	6.56	1.41	0	2.45	15.65	10.22
149	29.79	30.91	38.17	0	1	2.44	1.12	1.89	0.7	1.73	1.48	0.63	2.39	1.89	3.64	5.78	36.79	0.3	3.58	167.36	117.25	71.66	55.78	7.26	1.74	0	2.15	9.25	7.64
150	31.46	20.96	35.71	1	0	1.68	1.14	1.86	0.73	2.69	1.28	0.81	2.52	1.64	3.63	7.66	37.81	0.5	7.57	133.01	97.08	85.45	59.72	7.65	1.76	0	2.62	12.17	6.93
151	24.7	24.99	39.15	1	0	1.36	1.21	1.61	0.13	3.99	1.5	0.79	3.83	2.61	2.11	8.32	34.26	0.63	4.41	193.56	86.31	112.27	67.38	7.37	0.61	0	1.91	10.17	7.77
152	24.57	27.99	40.36	1	0	1.58	1.12	1.93	1.07	3.52	1.4	0.56	2.98	1.49	1.51	8.13	25.25	0.52	6.78	180.06	140.59	82.58	56.51	7.68	1.05	0	2.54	12.07	9.52
